# Supplementary material for: Genetic analysis of efficiency-related traits in Boer x Central Highland goats
Source: PLoS One. 2024 Jul 10;19(7):e0305749. doi: 10.1371/journal.pone.0305749 (PMC11236190; doi:10.1371/journal.pone.0305749)
Supplement: S1 Data — (XLS) [file pone.0305749.s001.xls]

## Sheet: Sheet1
Id	si	da	GE1	RGR1	GE2	RGR2	GE3	RGR3
9101	9	59	436.364	1.86627	18.6441	0.189953
9102	9	59	242.857	1.36905	38.8889	0.365005
9103	7002	52	364.286	1.70592	52.3077	0.467481	50.5051	0.220987
9104	9	40	221.429	1.29734	57.7778	0.506686	84.507	0.331091
9105	9	40	140	0.972743	22.2222	0.222967	160.227	0.516965
9106	9	74	205.882	1.24226	25	0.247937	86.1538	0.335894
9107	9	74	181.25	1.14897	35.5556	0.338013	83.6066	0.328446
9108	9	66	148.485	1.01135	53.6585	0.477292
9109	9	66	171.429	1.10948	39.4737	0.369673	100	0.374674
9111	7002	1028	181.818	1.15121	38.7097	0.36357	148.837	0.492772
9112	7002	1028	130.769	0.929164	33.3333	0.319647	142.5	0.478828
9113	9	72	357.143	1.6887	25	0.247937	102.5	0.381389
9114	7002	77	233.333	1.33775	24	0.239013	93.5484	0.35695
9115	7002	78	237.931	1.35297	30.6122	0.296736
9116	7002	78	191.667	1.18938	17.1429	0.175804	131.707	0.454219
9117	7002	71	272.727	1.46186	26.8293	0.26408	101.923	0.379847
9119	9	56	240	1.35975	47.0588	0.428514	73.3333	0.297322
9120	7002	84	335.714	1.63535	32.7869	0.315084
9121	7002	84	309.091	1.5653	82.2222	0.66673
9123	7002	70	221.429	1.29734	71.1111	0.596825
9124	9	1016	212.5	1.26604	70	0.589587	64.7059	0.269725
9125	9	1016	306.667	1.55869	24.5902	0.244288	73.6842	0.298415
9126	7002	46	125	0.901034
9127	7002	46	115.385	0.852506	78.5714	0.644243
9128	9	49	316.667	1.58568	28	0.274289	135.937	0.463998
9129	7002	97	154.545	1.03812	66.6667	0.567584
9130	9	73	184.211	1.16061	107.407	0.810572	87.5	0.339788
9131	9	73	233.333	1.33775
9132	9	80	108.333	0.815521	104	0.792166	105.882	0.390343
9133	9	80	136.364	0.955779	73.0769	0.609518	111.111	0.4039
9134	7002	69	207.143	1.24683	34.8837	0.332492	106.897	0.392999
9135	7002	69	239.13	1.35691	53.8462	0.478648	108.333	0.39674
9136	9	83	213.043	1.26797	86.1111	0.690193	79.1045	0.315027
9137	9	83	125	0.901034	62.963	0.542614
9139	9	86	341.176	1.64919	40	0.373858	42.8571	0.192797
9140	9	53	266.667	1.44365
9142	7002	94	292.857	1.52031	40	0.373858
9143	9	58	191.667	1.18938	42.8571	0.396305
9144	9	58	146.667	1.00319	51.3514	0.460482	87.5	0.339788
9145	9	82	337.5	1.6399	51.4286	0.461049	46.2264	0.205398
9146	7002	0	163.636	1.07711	41.3793	0.384751	156.098	0.508318
9147	7002	64	233.333	1.33775	45	0.412848
9148	7002	64	246.154	1.37968	73.3333	0.611163	73.0769	0.296522
9149	7002	95	195.652	1.20446	32.3529	0.311447
9151	7002	87	391.667	1.76959	45.7627	0.418678
9152	7002	87	223.077	1.30302	92.8571	0.729755	60.4938	0.255722
9154	7002	79	323.077	1.60265	36.3636	0.344617	60	0.254056
9155	7002	37	175	1.124	81.8182	0.664263
9156	7002	37	326.087	1.61053	42.8571	0.396305
9157	9	34	228.571	1.32176	41.3043	0.384162
9158	7002	90	430.769	1.85462	23.1884	0.231716
9159	9	62	354.545	1.68236	60	0.522226	37.5	0.172137
9160	7002	51	620	2.19342	11.1111	0.117067
9162	9	93	66.6667	0.567584	100	0.770164	117.5	0.420015
9163	9	93	200	1.22068	100	0.770164	100	0.374674
9164	9	100	210	1.25711	116.129	0.856339
9166	9	35	100	0.770164	175	1.124	85.4545	0.333859
9167	9	35	175	1.124	96.9697	0.7532	64.6154	0.269428
9168	9	98	433.333	1.85997	40.625	0.378807
9170	7002	57	309.091	1.5653	55.5556	0.490925
9171	9	33	200	1.22068	56.25	0.495875	82.6667	0.325672
9172	9	67	281.818	1.48864	78.5714	0.644243	41.3333	0.187001
9173	9	65	313.333	1.57676	51.6129	0.4624	37.234	0.171091
9174	9	88	136.364	0.955779	92.3077	0.726585	109	0.398467
9175	9	88	270	1.4537	102.703	0.785078	49.3333	0.216763
9178	9	91	386.667	1.75823	23.2877	0.232611
9180	9	99	163.636	1.07711	72.4138	0.605252
9181	9	10	276.923	1.4743	2.04082	0.0224475	168	0.532874
9182	9	36	290.909	1.51478	16.2791	0.167581
9184	7002	76	470	1.93385	75.4386	0.624577	8	0.0416006
9185	7002	45	214.286	1.27237	47.7273	0.433553	33.8462	0.157579
9186	7002	46	227.273	1.31736	94.4444	0.738863	92.8571	0.355016
9187	7002	46	200	1.22068	150	1.0181
9188	9	81	231.25	1.33078	32.0755	0.309115	48.5714	0.213998
9189	9	42	227.273	1.31736
9190	9	31	118.182	0.866843	80.5556	0.65652	84.6154	0.331408
9191	9	31	112.5	0.837524	91.1765	0.72003	38.4615	0.175904
9192	9	43	309.091	1.5653	64.4444	0.55267	29.7297	0.140694
9196	9	55	326.667	1.61204	25	0.247937
9197	9	61	650	2.23878	31.6667	0.30567	16.4557	0.0823463
9198	9	61	650	2.23878	40.8333	0.380452	13.6095	0.0689712
9199	9	89	364.286	1.70592	23.0769	0.23071	13.75	0.0696394
9200	9	47	711.111	2.32582
9201	9	48	300	1.54033	33.9286	0.324596
9202	9	48	490	1.97217	35.5932	0.338321	15	0.075547
10002	9	72	353.846	1.68065	54.2373	0.481469
10003	9	3	435.714	1.86492	41.3333	0.38439
10004	9	92	390.909	1.76788	42.5926	0.394246
10005	9	92	309.524	1.56647	44.186	0.406594	61.2903	0.258398
10006	9	86	142.857	0.985892	17.6471	0.180577
10007	9	86	307.692	1.56149	22.6415	0.226773	69.2308	0.284375
10008	9	86	166.667	1.08981	0	0
10009	9	78	416.667	1.8247	8.60215	0.09169	25.7426	0.12382
10010	9	20	327.273	1.61361	29.7872	0.289696	80.3279	0.318706
10011	9	54	338.889	1.64342	32.9114	0.316125
10012	9	84	293.75	1.52283	41.2698	0.383891
10014	9	50	422.581	1.83734
10015	9	46	310.256	1.56846	27.5	0.26994
10016	9	11	441.667	1.8772	13.8462	0.144086	58.1081	0.247626
10018	9	95	423.077	1.8384	5.88235	0.0635093	38.8889	0.17757
10019	9	56	246.667	1.38133	19.2308	0.195434	61.2903	0.258398
10020	9	56	268.75	1.44994	27.1186	0.266612
10021	9	66	300	1.54033	26.5625	0.26174
10022	9	66	268.75	1.44994	22.0339	0.221254	40.2778	0.182948
10023	9	59	300	1.54033	25	0.247937	52	0.22633
10024	9	59	375	1.73127	22.807	0.228271	62.8571	0.263623
10025	9	49	300	1.54033	12.069	0.126605	56.9231	0.24356
10026	9	49	269.231	1.45139	20.8333	0.210269	50	0.21917
10027	9	36	479.31	1.95185	11.3095	0.11905	28.3422	0.134881
10028	9	36	390.323	1.76655	5.26316	0.0569925	50	0.21917
10029	9	58	280.769	1.48558	24.2424	0.241183	46.3415	0.205823
10030	9	58	197.143	1.21005	34.6154	0.330279
10031	9	97	273.333	1.46367	16.0714	0.165595	60	0.254056
10032	9	97	314.286	1.57932	12.069	0.126605	47.6923	0.21079
10033	9	70	330.769	1.62267	33.9286	0.324596	42.6667	0.192076
10034	9	70	213.333	1.269	17.0213	0.174651	72.7273	0.295429
10035	9	77	257.143	1.41441	14	0.145587
10036	9	77	378.261	1.73887	30.9091	0.299259	20.8333	0.102293
10038	9	94	300	1.54033	25	0.247937	26.6667	0.127778
10039	9	94	284.615	1.49675	40	0.373858	28.5714	0.135846
10040	9	37	483.333	1.95954	-9.52381	-0.111204
10041	9	60	260	1.42326	85.1852	0.684651	-13	-0.0752768
10042	9	60	278.571	1.47915
10043	9	83	366.667	1.71161	17.8571	0.182559	21.2121	0.103985
10044	9	83	328.571	1.61699	33.3333	0.319647
10045	9	68	406.667	1.80298	11.8421	0.124353	12.9412	0.0657821
10046	9	90	550	2.07978	7.69231	0.0823422	35.7143	0.165071
10047	9	90	500	1.99084	25	0.247937	36	0.166208
10048	9	51	533.333	2.05092	10.5263	0.111204	20	0.0985522
10049	9	63	346.667	1.66294	7.46269	0.0799706	12.5	0.0636665
10051	9	91	284.615	1.49675	30	0.291516	47.6923	0.21079
10052	9	87	400	1.78826	11.25	0.118455
10053	9	87	382.353	1.74834	28.0488	0.274712
10054	9	98	311.765	1.57254	-21.4286	-0.267958
10055	9	52	183.333	1.15717	25.4902	0.252286	21.875	0.106933
10056	9	52	270.588	1.45547	19.0476	0.193726	9.33333	0.048233
10057	9	40	176.471	1.12993	40.4255	0.37723	24.2424	0.117332
10058	9	40	156.25	1.04554	56.0976	0.49479	17.1875	0.0857324
10060	9	64	306.25	1.55755
10061	9	64	333.333	1.62926
10062	9	82	262.5	1.43095	20.6897	0.208947	1.42857	0.00766737
10064	9	74	246.667	1.38133	19.2308	0.195434	14.5161	0.0732678
10065	9	74	241.176	1.36359	27.5862	0.270691	6.75676	0.035342
10066	9	100	184.615	1.16219
10067	9	100	126.667	0.909234	82.3529	0.667527
10068	9	76	300	1.54033	12.5	0.13087
10072	9	93	180	1.14402
10073	9	93	228.571	1.32176	34.7826	0.331659	33.871	0.157679
10074	9	36	226.667	1.3153	53.0612	0.472964	9.33333	0.048233
10075	9	73	146.154	1.00087	90.625	0.71682	3.27869	0.0174383
10076	9	73	146.154	1.00087	68.75	0.581387	11.1111	0.0569516
10077	9	90	141.379	0.97911	102.857	0.785924
10078	9	24	147.059	1.00495	42.8571	0.396305	11.6667	0.0596476
10079	9	33	100	0.770164	75	0.621795
10080	9	33	111.765	0.833673	94.4444	0.738863	8.57143	0.044453
10083	9	22	206.25	1.24359
10084	9	65	292.308	1.51875	43.1373	0.398482	9.58904	0.0494958
10086	9	55	120	0.876064	42.4242	0.392933	29.7872	0.140933
10087	9	55	175	1.124	87.8788	0.700696	24.1935	0.117119
10088	9	35	180	1.14402	52.381	0.468015	17.1875	0.0857324
10089	9	35	180	1.14402	71.4286	0.598885	2.77778	0.0148103
10090	9	79	133.333	0.941442	100	0.770164	28.5714	0.135846
10093	9	21	206.667	1.2451	47.8261	0.434296	11.7647	0.060122
10095	9	43	215.385	1.27625	70.7317	0.594359	7.14286	0.0372934
10097	9	88	228.571	1.32176	19.5652	0.198546
10099	9	45	191.667	1.18938	71.4286	0.598885	0	0
10100	9	8	140	0.972743	47.2222	0.429748
10101	9	44	233.333	1.33775	44	0.405159	-16.6667	-0.0985522
10102	9	99	158.333	1.05453	87.0968	0.696062	3.44828	0.0183252
10104	9	4	253.333	1.40249
10105	9	34	157.143	1.0494	47.2222	0.429748
10106	9	34	176.923	1.13174	80.5556	0.65652
10107	9	62	233.333	1.33775	49	0.443085
10108	9	62	246.154	1.37968	51.1111	0.458717	2.94118	0.0156689
10109	9	26	155.556	1.04252	19.5652	0.198546
10110	9	41	350	1.6712	47.2222	0.429748	13.2075	0.0670555
10111	9	31	169.231	1.10044	20	0.20258
10112	9	31	200	1.22068	13.7255	0.142908
10115	9	67	300	1.54033	12.069	0.126605
10117	9	20	246.154	1.37968	17.7778	0.18181
10118	9	48	758.333	2.38869
10119	9	48	318.182	1.58972	19.5652	0.198546
10120	9	89	180	1.14402	0	0
10121	9	42	216.667	1.28076	5.26316	0.0569925
10123	9	61	213.333	1.269	17.0213	0.174651	70.9091	0.289709
10125	9	47	266.667	1.44365	0	0	54.5455	0.235307
10126	9	12	253.333	1.40249
10127	9	85	250	1.39196	20	0.20258	54.7619	0.236064
10128	9	85	300	1.54033	-2.77778	-0.031301
10129	8025	9109	140	0.972743	13.8889	0.144503
11001	817	9117	173.333	1.11725
11002	9	9119	310	1.56776	43.9024	0.404406	69.4915	0.285207
11003	817	9119	160	1.06168
11004	9	9116	180	1.14402
11005	8025	9173	157.143	1.0494
11006	8025	20	133.333	0.941442
11007	817	20	150	1.0181	40	0.373858
11008	8025	9133	157.143	1.0494
11009	817	11	158.333	1.05453
11012	8025	9166	171.429	1.10948
11013	9	9114	125	0.901034
11014	9	59	150	1.0181	16.6667	0.171279	71.4286	0.291349
11015	8025	59	230	1.32658
11016	8025	50	166.667	1.08981	25	0.247937	55	0.236895
11017	9	50	138.462	0.965598	12.9032	0.134845	71.4286	0.291349
11018	9	68	70.5882	0.593425	27.5862	0.270691
11019	9	68	113.333	0.841873	31.25	0.302149	42.8571	0.192797
11021	9	39	215.385	1.27625	4.87805	0.0529201	39.5349	0.180078
11022	9	39	225	1.30962	28.2051	0.276068	30	0.141819
11023	9	97	171.429	1.10948	26.3158	0.259572	75	0.302495
11024	9	97	153.333	1.03282
11025	8025	9132	241.667	1.36518	39.0244	0.366088	68.4211	0.281782
11028	9	49	154.545	1.03812
11030	8025	9105	341.667	1.65043	26.4151	0.260445	38.806	0.177247
11031	9	60	244.444	1.37418	25.8065	0.255083	53.8462	0.232856
11032	9	60	230	1.32658	27.2727	0.267958
11036	9	52	270	1.4537	27.027	0.265811	55.3191	0.238006
11037	8025	52	270	1.4537	43.2432	0.399304	41.5094	0.187674
11038	8025	9148	366.667	1.71161	19.6429	0.199268	19.403	0.0958562
11039	9	94	353.571	1.67998	19.685	0.199659	-1.31579	-0.00715958
11040	9	90	355.556	1.68483	17.0732	0.175143	30.2083	0.142684
11041	9	90	260	1.42326
11042	9	66	180	1.14402	38.0952	0.358637
11043	9	66	171.429	1.10948	15.7895	0.162893	40.9091	0.185376
11044	9	87	264.706	1.43769	40.3226	0.376415	20.6897	0.10165
11045	9	87	241.176	1.36359	6.89655	0.0741015	29.0323	0.13778
11046	9	9134	226.667	1.3153	-6.12245	-0.0701988
11047	817	76	330.769	1.62267	21.4286	0.215729	29.4118	0.139367
11048	817	96	229.412	1.3246
11049	8025	40	270.588	1.45547	33.3333	0.319647	54.7619	0.236064
11050	8025	82	208.333	1.25112	32.4324	0.312114
11051	8025	82	233.333	1.33775	55	0.48695	20.9677	0.102894
11052	9	56	141.667	0.980432
11054	8025	9124	258.333	1.4181
11055	8025	100	235.714	1.34566	25.5319	0.252655	27.1186	0.129703
11056	8025	74	317.647	1.5883	26.7606	0.263478	55.5556	0.238829
11057	8025	9144	192.308	1.19182
11059	817	43	160	1.06168	25.641	0.253621	114.286	0.411968
11060	9	54	131.579	0.933056	27.2727	0.267958	37.5	0.172137
11061	8025	98	193.75	1.19729
11062	9	77	133.333	0.941442
11063	9	77	200	1.22068	8.33333	0.0889363
11065	9	51	223.077	1.30302	21.4286	0.215729	29.4118	0.139367
11066	9	51	176.923	1.13174
11068	9	37	161.538	1.06823
11069	9	63	110.526	0.827156	50	0.450517	0	0
11075	9	9152	233.333	1.33775	48.5714	0.439884	23.0769	0.112237
11076	9	65	185.714	1.16647	40	0.373858	39.2857	0.179112
11078	9	9184	118.182	0.866843
11079	9	73	187.5	1.17339	53.6232	0.477036
11084	9	70	475	1.94356
11090	9	33	283.333	1.49304	0	0
11092	9	72	450	1.89416	27.2727	0.267958	42.8571	0.192797
11094	9	9154	152.941	1.0311
11095	9	31	243.75	1.37194	27.2727	0.267958	20	0.0985522
11096	9	10	291.667	1.51693
11097	9	10	107.692	0.812097
12001	817	40	669.231	2.26691	20	0.20258	25	0.120618
12002	817	66	370.588	1.7209	50	0.450517	9.16667	0.0474084
12003	817	66	306.667	1.55869	31.1475	0.301281	27.5	0.131322
12004	817	60	400	1.78826	21.3333	0.214857	37.3626	0.171597
12005	10016	9117	484	1.96081	2.73973	0.0300319	40	0.181877
12006	10016	9148	435.294	1.86405	-2.1978	-0.0246924	12.3596	0.0629913
12007	10016	9146	473.333	1.94033	-1.16279	-0.0129956	29.4118	0.139367
12008	10016	9152	380	1.74291	3.125	0.0341907
12009	10016	9184	385	1.75442	13.4021	0.139744	18.1818	0.0902995
12010	10016	9116	320	1.59454	7.14286	0.0766587	16.6667	0.0833247
12012	10016	9103	400	1.78826	6.66667	0.0717095
12014	1064	68	150	1.0181
12016	1064	65	212.5	1.26604	19	0.193281
12017	1064	90	171.429	1.10948
12018	1064	90	265.217	1.43925	35.7143	0.339313
12019	1064	10	205.263	1.24	24.1379	0.240248	80.5556	0.319388
12020	1064	77	158.333	1.05453	12.9032	0.134845
12021	1064	77	172.727	1.11478
12022	1064	94	316.667	1.58568
12025	1064	83	180	1.14402	19.0476	0.193726
12026	1064	83	100	0.770164
12027	1064	76	117.143	0.861539
12028	1064	76	93.3333	0.732495
12029	1064	72	221.429	1.29734
12030	1064	72	257.143	1.41441	0	0
12031	1064	33	137.5	0.961108
12034	1064	52	308.333	1.56324	22.449	0.225027	56.6667	0.242676
12037	1064	67	233.333	1.33775
12038	1064	67	400	1.78826	-6.66667	-0.0766587
12040	1064	9145	283.333	1.49304
12041	1064	64	150	1.0181
12042	1064	10064	66.6667	0.567584
12043	1064	10057	212.5	1.26604	10	0.1059
12044	1064	9157	323.077	1.60265
12045	1064	9125	246.154	1.37968	44.4444	0.408583	46.1538	0.20513
12046	1064	9125	130.769	0.929164	50	0.450517	55.5556	0.238829
12047	1064	51	225	1.30962	0	0	61.5385	0.259229
12050	1064	9166	350	1.6712	40	0.373858	63.4921	0.265727
12051	1064	9192	233.333	1.33775	30	0.291516
12052	1064	37	181.25	1.14897
12054	1064	9109	105.882	0.802372
12061	1064	9202	200	1.22068	29.4118	0.286477	43.9394	0.196877
12063	1064	9144	323.077	1.60265	18.1818	0.185616	46.1538	0.20513
12064	1064	9119	500	1.99084	53.0303	0.47274
12065	1064	9105	233.333	1.33775	40	0.373858	52.8571	0.22937
12067	1064	10058	268.571	1.4494	24.031	0.23929	37.5	0.172137
12068	1064	9133	712.5	2.32772	7.69231	0.0823422	20	0.0985522
12069	1064	9136	445.455	1.88494	23.3333	0.233023
12070	1064	9136	490.909	1.97388	15.3846	0.159001	42.6667	0.192076
12072	1064	54	515.385	2.01897	22.5	0.22549	13.2653	0.0673312
12073	1064	9135	482.857	1.95864	3.92157	0.0427403	5.66038	0.029762
12074	1064	66	316.667	1.58568	46	0.420485
12075	1064	66	266.667	1.44365	47.7273	0.433553	46.1538	0.20513
12076	1064	9167	347.368	1.66468	5.88235	0.0635093	31.1111	0.146419
12077	1064	10125	306.667	1.55869	6.55738	0.0705705
12078	1064	11056	263.636	1.43443	25	0.247937
12079	1064	11056	238.462	1.35471	36.3636	0.344617
12080	1064	10093	400	1.78826	15.3846	0.159001
12081	1064	9172	476.923	1.94727	4	0.0435786
12082	1064	61	160	1.06168	41.0256	0.381968
12083	1064	61	242.857	1.36905	35.4167	0.336874	46.1538	0.20513
12084	1064	9139	620	2.19342	11.1111	0.117067	20	0.0985522
12085	1064	9104	285.714	1.49992	18.5185	0.188777	19.7917	0.0976129
13001	1064	9197	310	1.56776	80.4878	0.656103	9.45946	0.0488562
13002	1064	9197	270	1.4537
13003	1064	9146	153.333	1.03282	68.4211	0.579219	40.625	0.184285
13004	1064	9146	209.091	1.25385	88.2353	0.702803	40.625	0.184285
13005	1064	10073	145.455	0.997713	100	0.770164	75.9259	0.305347
13006	1064	10073	121.429	0.883255	54.8387	0.485793
13007	1064	9198	300	1.54033	60	0.522226	50	0.21917
13008	1064	9198	200	1.22068
13009	1064	67	550	2.07978	29.2308	0.284922	16.6667	0.0833247
13010	1064	10	246.154	1.37968	53.3333	0.474938	37.6812	0.172849
13011	1064	10	258.333	1.4181	74.4186	0.618098	42.6667	0.192076
13012	1064	9148	176.923	1.13174
13013	1064	9148	191.667	1.18938	71.4286	0.598885	20	0.0985522
13014	1064	63	233.333	1.33775	60	0.522226	46.25	0.205485
13015	1064	63	283.333	1.49304	73.913	0.614872	15	0.075547
13016	1064	10057	343.75	1.65566	26.7606	0.263478	30	0.141819
13017	1064	9185	381.818	1.74711
13018	1064	9145	260	1.42326	22.2222	0.222967
13019	1064	9145	400	1.78826	60	0.522226	22.5	0.109698
13021	1064	65	266.667	1.44365	81.8182	0.664263
13023	1064	52	245.455	1.37743	73.6842	0.61341	31.8182	0.149326
13024	1064	9117	275	1.46862	26.6667	0.262654	14.4737	0.0730674
13025	1064	40	315	1.58123	6.0241	0.0649958	3.40909	0.0181204
13028	1064	9159	153.846	1.03506	66.6667	0.567584	36.3636	0.167651
13029	1064	9199	164.706	1.08161
13030	1064	48	366.667	1.71161	22.8571	0.228725	13.9535	0.0706055
13031	1064	70	400	1.78826	73.3333	0.611163	3.84615	0.0204002
13032	1064	70	400	1.78826	62	0.536029	25.9259	0.124607
13034	1064	9175	445.455	1.88494	43.3333	0.400003	6.97674	0.0364547
13036	1064	10076	263.636	1.43443	60	0.522226	29.6875	0.140518
13038	1064	37	320	1.59454	41.2698	0.383891	12.3596	0.0629913
13039	1064	37	286.667	1.50266	29.3103	0.285606	32	0.150071
13040	1064	51	252	1.39829	52.2727	0.467226	62.6866	0.263057
13041	1064	51	220	1.29239	40	0.373858	30.3571	0.143301
13042	1064	9107	250	1.39196	21.4286	0.215729	0	0
13043	1064	9105	367.857	1.71444	-19.084	-0.235287
13044	1064	9144	179.412	1.14168	3.15789	0.0345451
13045	1064	9103	400	1.78826	6.25	0.0673607	12.9412	0.0657821
13046	1064	9109	271.875	1.45932	17.6471	0.180577	-5.71429	-0.0318057
13047	1064	9106	292.857	1.52031
13048	1064	9106	271.429	1.45798
13050	1064	9152	300	1.54033	-4.41176	-0.0501338	0	0
13051	1064	9152	164.706	1.08161	0	0
13052	1064	9116	240	1.35975	56.8627	0.500223	-6.25	-0.0348857
13053	1064	9116	252	1.39829	45.4545	0.416326	20.3125	0.099958
13054	1064	9173	345	1.65878	12.3596	0.129482	-11	-0.0629913
13055	1064	11044	250	1.39196	41.8367	0.388341	17.9856	0.0894013
13057	1064	11092	227.273	1.31736
13058	1064	9166	173.333	1.11725	7.31707	0.078464
13059	1064	9166	171.429	1.10948	92.1053	0.725415	17.8082	0.088588
13061	1064	9192	306.667	1.55869
13063	1064	9202	170	1.10361
13064	1064	9202	218.182	1.28606
13067	1064	9191	252.941	1.40126	30	0.291516
13069	1064	10093	180	1.14402	10.7143	0.113092
13070	1064	10058	275	1.46862
13071	1064	10058	253.846	1.4041
13072	1064	9125	150	1.0181
13073	1064	9167	100	0.770164
13074	1064	9167	233.333	1.33775	40	0.373858	28.5714	0.135846
13075	1064	11056	93.3333	0.732495
13076	1064	11056	66.6667	0.567584
13079	1064	9119	258.333	1.4181
13080	12001	9136	275	1.46862	11.1111	0.117067	48	0.211915
13081	12001	9136	291.667	1.51693	17.0213	0.174651	14.5455	0.0734062
13082	12001	9139	318.182	1.58972	30.4348	0.295226	30	0.141819
13084	12001	12007	90.9091	0.718475
13085	12001	12007	66.6667	0.567584
13086	12001	12005	160	1.06168
13088	12001	9172	252	1.39829	-13.6364	-0.162893	97.3684	0.367515
13089	12001	9172	240	1.35975	44.1176	0.406066	57.1429	0.244316
13090	12001	11095	200	1.22068	28.8889	0.281978	72.4138	0.294447
13091	10012	12003	300	1.54033
13092	12002	9166	190	1.18301
13094	12002	10073	178.571	1.13834
13097	10012	12083	160	1.06168
13099	12002	10057	226.667	1.3153	36.7347	0.347636	34.3284	0.159523
13100	12002	10057	200	1.22068
13102	12002	9119	233.333	1.33775
13103	12002	9119	218.182	1.28606	14.2857	0.148368
13104	12002	9159	294.444	1.52479	12.6761	0.132608	68.75	0.282837
13105	12002	9103	240	1.35975	7.84314	0.0838973	67.2727	0.278084
13106	12002	9103	200	1.22068	24.4444	0.242988	64.2857	0.268344
13107	10012	9146	153.333	1.03282	34.2105	0.326933	49.0196	0.215626
13109	12002	9105	400	1.78826	24	0.239013	33.871	0.157679
13110	12002	9105	188.889	1.17875
13111	12002	9133	133.333	0.941442
13113	12002	9145	311.111	1.57077	-1.35135	-0.0151174
13114	12002	9116	285.714	1.49992	18.5185	0.188777	65.625	0.272733
13115	12002	10076	164.706	1.08161	22.2222	0.222967	56.3636	0.241629
13117	12002	9144	364.286	1.70592	20	0.20258	-1.28205	-0.00697481
14001	10012	9117	312.5	1.57452	-4.54545	-0.0516889	66.6667	0.276122
14002	10012	9148	221.429	1.29734	48.8889	0.442256
14003	10013	9148	276.923	1.4743	40.8163	0.380318
14004	12002	9130	121.429	0.883255
14007	12002	9197	327.273	1.61361
14008	12002	9104	364.706	1.70693	13.9241	0.144846
14009	12002	9175	300	1.54033	15	0.155291
14010	10019	70	214.286	1.27237	56.8182	0.499908	10.1449	0.0522307
14011	10019	70	185.714	1.16647	72.5	0.605808	44.9275	0.200575
14017	10019	67	275	1.46862	27.7778	0.272358
14018	10019	67	172.727	1.11478	36.6667	0.347083	107.317	0.394097
14019	10019	65	500	1.99084	15.5556	0.160646	34.6154	0.160676
14022	10019	37	290	1.5122	48.7179	0.440979
14023	10019	37	400	1.78826	20	0.20258	58.3333	0.248396
14024	12002	10093	309.091	1.5653	22.2222	0.222967	65.4545	0.272176
14026	10019	63	400	1.78826	60	0.522226
14027	10019	63	130	0.925455	117.391	0.86281	90	0.346948
14028	10012	12072	220	1.29239
14029	12002	11044	390	1.76582	10.2041	0.10796
14030	12002	11044	188.889	1.17875
14032	10019	10	511.111	2.01123	-16.3636	-0.198546
14033	12002	10058	183.333	1.15717
14034	12002	10058	220	1.29239
14035	13011	9159	358.333	1.69159
14039	13011	9116	316.667	1.58568
14040	13011	9116	285.714	1.49992
14041	13011	9104	300	1.54033	26.6667	0.262654	38.1579	0.174717
14042	13011	9157	184.615	1.16219
14043	13011	9157	241.667	1.36518
14044	13011	9103	215.385	1.27625
14045	13011	9103	123.077	0.891496
14046	13011	9175	220	1.29239
14048	13011	9173	571.429	2.11582	-9.57447	-0.111826	34.1176	0.158674
14049	13011	9167	180	1.14402
14050	13011	9167	384.211	1.75261
14052	13011	9191	142.857	0.985892	76.4706	0.631093	50	0.21917
14053	2	105	284.615	1.49675
14054	13014	12034	469.231	1.93235
14055	13011	9172	469.231	1.93235	-5.40541	-0.0617443	35.7143	0.165071
14056	13014	10073	300	1.54033
14059	13011	12025	309.091	1.5653
14061	13011	10076	175.862	1.12748
14062	13014	9144	313.333	1.57676	27.4194	0.269237	34.1772	0.158914
14064	11142	9135	175	1.124	66.6667	0.567584	12.7273	0.0647574
14065	11142	9135	150	1.0181	80	0.653096	48.8889	0.215151
16001	11142	9157	380	1.74291	11.1111	0.117067
16002	11142	9157	517.391	2.02259	19.7183	0.199968
16003	5732	13010	592.308	2.14984	0	0	60.5556	0.25593
16004	11142	9166	219.048	1.28908	26.8657	0.264398	47.0588	0.208466
16005	11142	9166	275	1.46862	25	0.247937	40	0.181877
16006	11142	9152	484.615	1.96198	23.6842	0.236179	51.0638	0.22299
16007	11142	9152	427.273	1.84728	20.6897	0.208947	52.8571	0.22937
16008	5732	13023	446.154	1.88637	23.9437	0.238508	68.1818	0.281014
16009	5732	13023	500	1.99084	18.3333	0.187039	135.211	0.462332
16010	11142	9104	356.25	1.68652	23.2877	0.232611	38.8889	0.17757
16011	11142	9104	280	1.48333	15.7895	0.162893	63.6364	0.266204
16012	11142	9172	400	1.78826	25	0.247937	90	0.346948
16013	11142	9172	218.182	1.28606	54.2857	0.481818	29.6296	0.140276
16014	5732	13053	554.545	2.08752	13.8889	0.144503	42.6829	0.192138
16015	11142	12061	500	1.99084	16.6667	0.171279
16016	11142	9144	550	2.07978	16.9231	0.173718	131.579	0.453919
16017	11142	9144	510	2.00921	27.8689	0.27315	124.359	0.436798
16018	11142	12050	381.25	1.7458	-9.09091	-0.1059	64.2857	0.268344
16019	11142	13039	366.667	1.71161	21.4286	0.215729	52.9412	0.229667
16020	5732	13024	347.059	1.66391	21.0526	0.212284	46.7391	0.20729
16021	11142	9130	300	1.54033	42.8571	0.396305	35	0.162219
16022	11142	9130	200	1.22068	51.2821	0.459973	71.1864	0.290585
16023	5732	14026	533.333	2.05092	38.1579	0.359141	50.4762	0.220884
16024	5732	13106	362.5	1.70164	33.7838	0.323394	52.5253	0.228195
16025	5732	13106	240	1.35975	37.2549	0.351855
16026	5732	13034	480	1.95318	32.7586	0.314847	16.8831	0.0843266
16027	11142	9107	352.381	1.67706	22.1053	0.221904	37.931	0.173829
16028	11142	12083	394.737	1.77651	27.6596	0.27133	25	0.120618
16029	5732	14023	361.538	1.69933	21.6667	0.217905	28.7671	0.136668
16030	5732	13045	417.857	1.82725	4.82759	0.0523853	77.6316	0.310563
16031	5732	14011	328.571	1.61699	33.3333	0.319647	112.5	0.407444
16033	11142	10076	417.241	1.82593	24	0.239013	89.2473	0.344802
16034	11142	10076	335.714	1.63535	32.7869	0.315084	117.284	0.419478
16035	11142	12067	380	1.74291	-4.16667	-0.0472885
16036	5732	13117	438.462	1.87061	4.28571	0.0466269
16037	5732	14022	478.571	1.95044	12.3457	0.129345	31.8681	0.149531
16038	5732	13036	433.333	1.85997	2.77778	0.0304433	50.6757	0.2216
16039	5732	13089	400	1.78826	40	0.373858	147.619	0.49012
16040	5732	13016	615.385	2.18628	13.9785	0.145377	41.5094	0.187674
16041	5732	14018	353.846	1.68065	33.8983	0.324345	105.063	0.388188
16042	5732	13004	388	1.76127	39.3443	0.368642	52.9412	0.229667
16043	5732	13004	343.478	1.65498	37.2549	0.351855	59.2857	0.251637
16044	11142	11044	140	0.972743	66.6667	0.567584	83.3333	0.327641
16045	11142	11044	86.6667	0.693505	60.7143	0.527176	111.111	0.4039
16046	11142	9113	400	1.78826	40	0.373858	21.4286	0.104949
16048	5732	14010	371.429	1.72289	7.57576	0.081139
16049	11142	9185	430	1.85301	13.2075	0.137836
16050	5732	13107	333.333	1.62926	29.2308	0.284922
16051	5732	13046	430	1.85301	45.283	0.415015	55.8442	0.23983
16052	5732	13046	410	1.81027	49.0196	0.443231	51.3158	0.223891
16053	13032	109	700	2.31049	82.5	0.668422
16054	13032	109	542.857	2.0675	22.2222	0.222967
16056	13032	701	450	1.89416	65.4545	0.559474	61.5385	0.259229
16057	13032	701	146.154	1.00087	71.875	0.601775	140	0.473226
16058	13032	712	511.111	2.01123	76.3636	0.63042
16059	13032	712	445.455	1.88494	40	0.373858
16060	13032	710	250	1.39196	50	0.450517	100	0.374674
16063	13032	116	438.462	1.87061	42.8571	0.396305	60	0.254056
16064	13032	116	440	1.87378	38.8889	0.365005	80	0.317723
16065	13032	714	510	2.00921	31.1475	0.301281	75	0.302495
16067	13032	2009	300	1.54033	50	0.450517
16068	13032	704	540	2.06255
16069	13032	130	233.333	1.33775	38	0.357871
16070	13032	130	150	1.0181	111.429	0.831908
16071	13032	702	200	1.22068
16072	13032	702	500	1.99084
16073	13032	706	400	1.78826	41.8182	0.388195
16074	13032	127	210	1.25711	77.4194	0.637051
16075	13032	127	340	1.64623	70.4545	0.592554
16076	13032	707	327.273	1.61361	59.5745	0.519267
16078	13032	713	466.667	1.92733	73.5294	0.612419
16079	13032	126	476.923	1.94727
16080	13032	113	416.667	1.8247
16081	13032	708	520	2.02728	32.2581	0.31065
16082	13032	711	363.636	1.70437	72.549	0.606124
16083	13032	107	366.667	1.71161	47.1429	0.429149
16084	13032	104	550	2.07978
16087	5732	14026	490.909	1.97388	51.5385	0.461855
16088	5732	705	120	0.876064	102.273	0.782719	79.7753	0.317047
16090	5732	13016	125.806	0.905009	22.8571	0.228725	130.233	0.450767
16091	5732	13016	292.857	1.52031	72.7273	0.607271
16092	5732	13010	566.667	2.10791	50	0.450517
16093	5732	13010	483.333	1.95954	35.7143	0.339313
16094	5732	13010	400	1.78826	87.5	0.698454
16095	5732	9157	386.667	1.75823	-2.73973	-0.0308662
16096	5732	9157	415.385	1.82194	8.20896	0.0876599
16097	5732	14008	250	1.39196	125.714	0.904555
16098	5732	14008	290	1.5122	117.949	0.865655	10.5882	0.0544019
16099	5732	12034	310	1.56776	82.9268	0.671018	17.3333	0.0864047
16100	5732	12034	285.556	1.49946	87.3199	0.697386
16101	5732	12050	363.636	1.70437	37.2549	0.351855
16102	5732	12050	150	1.0181	70	0.589587
16103	5732	10076	200	1.22068
16105	5732	9130	66.6667	0.567584
16106	5732	9130	150	1.0181	80	0.653096
16107	5732	12067	50	0.450517
16108	5732	13053	740	2.3647	36.9048	0.349017
16109	5732	13053	275	1.46862	50	0.450517	44.4444	0.19877
16110	5732	13106	466.667	1.92733	76.4706	0.631093
16111	5732	13106	310	1.56776	64.6341	0.553951
16112	5732	9166	380	1.74291	56.25	0.495875	33.3333	0.155504
16113	5732	9166	263.636	1.43443
16114	5732	9173	275	1.46862
16115	5732	9173	244.444	1.37418
16116	5732	9173	350	1.6712	-8.88889	-0.103434
16117	5732	9107	455.556	1.90533	50	0.450517
16118	5732	9107	455.556	1.90533	60	0.522226	27.5	0.131322
16119	5732	9185	500	1.99084	25	0.247937
16120	5732	9185	550	2.07978	0	0
16122	5732	9145	122.222	0.887231	87.5	0.698454
16123	5732	9144	410	1.81027	-6.86275	-0.0789955
16126	5732	13084	581.818	2.13288	33.3333	0.319647	1	0.00537856
16127	5732	13023	400	1.78826	54	0.479758
16128	5732	13023	483.333	1.95954	31.4286	0.303659	66.6667	0.276122
17001	16003	14022	460	1.91419	30.3571	0.294564	23.2877	0.113162
17002	16003	12083	573.333	2.11897	-35.6436	-0.489704	107.692	0.395074
17004	16003	9191	400	1.78826	70	0.589587
17009	55	127	740	2.3647	42.8571	0.396305	70.8333	0.289469
17010	55	127	660	2.2535	55.2632	0.488835	93.2203	0.356033
17012	55	102	490.909	1.97388	29.2308	0.284922	61.9048	0.260453
17013	55	116	570	2.11345	25.3731	0.251249	60.7143	0.256464
17014	55	116	430	1.85301	39.6226	0.370859	62.1622	0.261312
17015	55	116	388.889	1.76329	27.2727	0.267958	87.5	0.339788
17016	55	706	380	1.74291
17017	55	706	281.818	1.48864
17018	55	701	280	1.48333	14.0351	0.145929	84.6154	0.331408
17019	55	701	260	1.42326	46.2963	0.422738	64.557	0.269236
17020	55	126	300	1.54033	15.9091	0.16404
17021	55	126	370	1.71951	12.766	0.133494
17023	55	712	523.077	2.03278	23.4568	0.234134	62.5	0.262437
17024	55	710	371.429	1.72289	51.5152	0.461684	27.5	0.131322
17025	55	702	466.667	1.92733	38.8235	0.364482	22.8814	0.111378
17026	55	707	340	1.64623	47.2727	0.430129	25.9259	0.124607
17027	55	707	460	1.91419	42.8571	0.396305
17028	55	704	375	1.73127	5.26316	0.0569925
17029	55	109	360	1.69562	56.5217	0.497805	108.333	0.39674
17030	55	109	630	2.20875	36.9863	0.349679	65	0.270689
17031	55	711	268.421	1.44895	51.4286	0.461049
17032	55	130	620	2.19342	-14.4444	-0.173338	65.5844	0.272601
17033	55	130	452.381	1.89896	32.7586	0.314847	81.8182	0.323155
17034	55	104	464.286	1.92266	16.4557	0.169267	49.4565	0.217208
17035	55	16060	108.333	0.815521
17036	55	16060	163.636	1.07711
17037	15003	9166	150	1.0181
17039	55	16081	600	2.16212
17040	26132	16010	73.913	0.614872
17044	15003	14011	200	1.22068	36.6667	0.347083	80.4878	0.319185
17045	55	16074	113.793	0.844265
17047	55	16046	127.273	0.912201
17048	16003	14022	236	1.3466
17049	16003	14022	310	1.56776	73.1707	0.61012
17050	16003	13053	300	1.54033	37.5	0.353837
17053	55	721	200	1.22068	6.06061	0.0653783
17054	5732	12050	204	1.2354
17061	26132	16045	100	0.770164
17062	5732	14026	127.273	0.912201
17064	55	708	236	1.3466	66.6667	0.567584	57.1429	0.244316
17065	55	708	236	1.3466	83.3333	0.673484	42.8571	0.192797
17066	55	16065	400	1.78826	44.4444	0.408583
17067	55	16065	318.182	1.58972	63.0435	0.543163	46.6667	0.207023
17068	26132	16030	100	0.770164
17069	55	16067	107.407	0.810572	94.6429	0.739996	65.1376	0.27114
17070	55	16070	130.769	0.929164	73.3333	0.611163	73.0769	0.296522
17072	16003	13024	130.769	0.929164
17073	26132	16012	116.667	0.8591
17074	26132	16011	250	1.39196	27.1429	0.266823
17076	26132	16052	320	1.59454	54.7619	0.485242	53.8462	0.232856
17077	26132	16025	177.778	1.13517
17078	26132	16025	212.5	1.26604
17080	26132	16038	154.545	1.03812
17082	55	16064	230	1.32658	63.6364	0.547196	51.8519	0.225803
17085	16003	13106	227.273	1.31736	27.7778	0.272358	69.5652	0.285442
17088	55	16063	175	1.124
17090	16003	13004	292	1.51788	44.898	0.412066	33.8028	0.157404
17092	55	16056	188	1.17532	44.4444	0.408583
17096	26132	12062	300	1.54033	50	0.450517
17097	26132	16005	218.182	1.28606
17100	55	9185	441.667	1.8772	15.3846	0.159001
17101	16003	14023	186.667	1.17017
17106	16003	13016	185.714	1.16647	37.5	0.353837
17107	16003	9191	164.286	1.07985	43.2432	0.399304
17108	16003	9191	320	1.59454	66.6667	0.567584
18006	16009	12083	628	2.2057	26.3736	0.260081	20.8696	0.102455
18007	16009	12083	500	1.99084	26.6667	0.262654	16.8421	0.0841369
18008	16009	16012	550	2.07978	35.3846	0.336611	-1.13636	-0.00617767
18009	16009	16019	433.333	1.85997	15	0.155291
18010	16009	16019	525	2.0362	9.33333	0.0991457	9.7561	0.0503191
18011	16009	13004	278.571	1.47915	13.2075	0.137836
18012	16009	13004	200	1.22068	52	0.465234	42.1053	0.189945
18013	16009	16028	292.857	1.52031	38.1818	0.359334	7.89474	0.0410735
18014	16009	16028	400	1.78826	22.8571	0.228725
18015	16009	16018	328.571	1.61699	25	0.247937	37.3333	0.171482
18016	16009	16018	323.077	1.60265	9.09091	0.0966793	11.6667	0.0596476
18017	16009	16027	300	1.54033	6.66667	0.0717095
18018	16009	16027	328.135	1.61585	7.14286	0.0766587	20.6667	0.101547
18019	16009	12067	525	2.0362	5	0.0542113	19.0476	0.0942451
18020	16009	16010	450	1.89416	18.1818	0.185616	32.6923	0.152899
18021	16009	16044	351.613	1.67517	15.7143	0.162171	13.5802	0.0688321
18022	16009	16011	581.818	2.13288	0	0	20	0.0985522
18023	16009	16005	375	1.73127	100	0.770164
18025	26132	17025	350	1.6712	8.88889	0.0946198	32.6531	0.152739
18026	26132	16053	457.214	1.90864	38.3929	0.361029
18027	26132	16053	510	2.00921	18.0328	0.184214	25	0.120618
18028	16009	13023	581.818	2.13288	6.66667	0.0717095	18.75	0.092892
18029	16009	13023	377.273	1.73658	33.3333	0.319647	14.2857	0.0721791
18031	16009	13022	440	1.87378	21.4815	0.216213	9.7561	0.0503191
18032	26132	17012	306.25	1.55755	3.84615	0.0419337	18.5185	0.0918373
18033	26132	17018	326.471	1.61153	32.4138	0.311957	17.1875	0.0857324
18034	26132	16064	435.714	1.86492	6.66667	0.0717095
18035	26132	16064	265.385	1.43976	5.26316	0.0569925	30	0.141819
18036	26132	16067	400	1.78826	30	0.291516	15.3846	0.0773518
18037	26132	16067	625	2.20111	10.3448	0.109378	0	0
18038	26132	16063	267.568	1.44637	4.41176	0.0479691	19.7183	0.0972818
18039	26132	16063	328.571	1.61699	36	0.34165	27.451	0.131114
18040	26132	16067	366.667	1.71161	7.14286	0.0766587	13.3333	0.0676558
18041	26132	16067	366.667	1.71161	8.57143	0.0913757	23.6842	0.114898
18042	26132	16056	400	1.78826	20	0.20258	41.6667	0.188274
18043	26132	16056	400	1.78826	30	0.291516	10.7692	0.0552859
